# Supplementary material for: Diagnostic yield and complication rate of transbronchial lung cryobiopsy using 1.1 mm probe in patients with interstitial lung disease
Source: PLoS One. 2026 Jul 30;21(7):e0354460. doi: 10.1371/journal.pone.0354460 (PMC13422831; doi:10.1371/journal.pone.0354460)
Supplement: S1 Text — (XLSX) [file pone.0354460.s001.xlsx]

## Sheet: Sheet1
Age	Gender M	Gender F	Weight	Height	BMI	Ideal Body Weight	New Pulm Clinic Referral	Pulm Clinic Prior to Procedure	Days from Dx to Appointment	Days from Appointment to Procedure	Parkland Referral	Cough	Cough Duration (months)	Dyspnea	Dyspnea Duration (months)	Clinical IPAF	IPAF Symptoms	IPAF Serologies	IPAF Serology	Days from Prior CT	GERD	Thyroid Disorder	Pulmonary Hypertension	Radiation	Chemotherapy	Hx Immunosuppression	Prior IS	Hx Macrobid	Hx Amiodarone	Hx Methotrexate	Smoking Hx	Pack Years	Personal Hx Cancer	Cancer Type	Personal Hx Lung Cancer	Hx Autoimmune Disease	Autoimmune Disease Dx	Antigen Exposure	In Exposure at Bronch	Antigen Avian	Antigen Mold	Antigen Feather	Antigen Unknown	Antigen Other	On IS at Bronch	IS at Bronch	Prior Bronch	Prior Bronch Details	Family Hx Any Cancer
65	1	0	107	1.854	31.14	79.9	1	1	314	59	0	1	24	0	0	0	None	1	PM/Scl100	63	1	0	0	0	0	0	None	0	0	0	0	0	0		0	0	None	1	1	0	1	0	0	0	0	None	0	None	0
62	0	1	94.3	1.778	29	68.5	1	1	133	286	0	1	Unclear	0	0	1	Dentures in 30s	1	SSA	316	0	0	0	0	0	0	None	0	0	0	1	16	0		0	0	None	0	0	0	0	0	0	0	0	None	0	None	1
67	1	0	80.3	1.753	26.14	70.7	1	1	325	46	0	0	0	1	24	1	Dry mouth, joint pain	1	ANA 1:320	49	0	0	0	0	0	1	Prednisone and Cellcept	0	0	0	1	5	0		0	1	Vasculitis	1	1	1	0	1	0	0	1	Cellcept	1	Nondiagnostic, no bx	0
86	0	1	78.9	1.524	33	45.5	1	0	N/A	N/A	0	1	44	0	0	1	joint pain	1	ANA 1:160, RF, CCP, PR3	13	1	0	0	0	0	1	Rituximab, methotrexate, Enbrel, and prednisone	0	1-post bronch	1	0	0	0		0	1	Rheumatoid Arthritis	0	0	0	0	0	0	0	1	Rituximab	1	BAL negative cx; BAL negative cx, TBBx mild interstitial lymphomononuclear cells, 46% lymphs BAL	0
72	0	1	94.4	1.676	33	59.3	1	1	7	53	0	0	0	1	11	1	Dry mouth, dry eyes	0	Not obtained	60	1	1	0	0	0	1	Methotrexate	0	0	1	0	0	0		0	1	Rheumatoid Arthritis	1	1	0	1	0	0	0	1	Skyrizi	0	None	0
60	0	1	71.8	1.676	25	59.3	1	1	7	41	0	0	0	0	0	0	None	1	ANA 1:320, EJ	39	0	0	0	0	0	0	None	0	0	0	0	0	1	Breast	0	0	None	1	1	0	0	1	0	0	0	None	0	None	0
70	1	0	82.6	1.727	27	68.4	0	0	N/A	N/A	0	1	1	1	1	1	None	1	ANA 1:320	2	1	0	0	0	0	1	Tacrolimus, Imuran, prednisone	0	0	0	0	0	1	Prostate	0	0	None	0	0	0	0	0	0	0	1	Tacrolimus, prednisone, Imuran, sirolimus	0	None	0
68	1	0	76.2	1.829	22	77.6	1	1	1745	185	0	1	48	1	48	1	Occasional dry mouth	1	ANA 1:640	63	1	0	0	0	0	0	None	0	0	0	1	20	0		0	0	None	0	0	0	0	0	0	0	0	None	0	None	0
58	1	0	107.6	1.727	36	68.4	1	1	83	42	0	0	0	1	9	1	Dysphagia, dry mouth, dry eyes, joint pain	1	ANA 1:640, PL7, carbonic anhydrase	69	0	0	0	0	0	0	IVIG	0	0	0	0	0	0		0	1	CIDP	0	0	0	0	0	0	0	0	IVIG	0	None	1
71	0	1	74.8	1.6	29	52.4	1	1	91	28	0	1	10	1	10	1	Dry mouth	0	ANA 1:80	63	1	1	0	0	0	0	None	0	0	0	0	0	0		0	0	None	1	1	1	0	1	0	0	0	None	0	None	1
69	0	1	72.6	1.651	26	57	1	1	118	26	0	1	24	0	0	1	Sicca Symptoms	0	Negative	26	1	0	0	1	1	0	None	0	0	0	0	0	1	Breast	0	0	None	1	0	0	1	1	0	0	0	None	0	None	1
69	0	1	79.4	1.651	29	57	1	1	1073	43	0	1	35	1	35	1	Dry mouth, dry eyes, morning stiffness	0	Negative	43	0	0	0	0	0	0	None	0	0	0	0	0	0		0	0	None	1	1	0	0	1	0	1-welding	0	None	0	None	0
50	1	0	63.5	1.727	21	68.4	1	1	78	7	0	1	4	1	4	1	Joint pain, dry mouth, digital ulcers	1	ANA 1:320, Scl70, MDA5	27	0	0	0	0	0	1	Prednisone and methotrexate	0	0	1	0	0	0		0	1	Rheumatoid Arthritis and Amyopathic Dermatomyositis	1	1	0	1	0	0	0	1	Prednisone	1	BAL with negative cx and EBBx with atypuical squamous cells with necrosis	0
68	0	1	83.9	1.588	33	51.3	1	1	206	83	0	0	0	1	12	1	Dry mouth, dry eyes	1	Centromere	83	1	1	0	0	0	0	None	0	0	0	0	0	0		0	0	None	1	0	1	1	0	0	0	0	None	0	None	1
76	0	1	45	1.549	18	47	1	1	1059	47	0	1	36	1	36	0	None	0	ANA 1:80	75	1	0	0	0	0	0	None	0	0	0	0	0	0		0	0	None	0	0	0	0	0	0	0	0	None	1	Lung biopsy, likely bronch with mild fibrosis and inflammation, 2022?	0
67	0	1	91.6	1.753	29	66.2	1	1	559	201	0	1	18	1	6	1	Dry mouth	1	ANA 1:1280	208	0	0	0	0	0	0	None	0	0	0	0	0	0		0	0	None	0	0	0	0	0	0	0	0	None	0	None	1
50	1	0	112	1.829	33	77.6	1	1	N/A	8	0	0	0	0	0	0	None	1	CCP, RF, Indeterminate PANCA	8	1	0	0	0	0	0	None	0	0	0	0	0	0		0	1	Rheumatoid arthritis-positive serologies without clinical evidence	0	0	0	0	0	0	0	0	None	0	None	0
77	1	0	78.9	1.676	28	63.8	1	1	786	58	0	0	0	1	25	1	Dry mouth	1	ANA 1:320	31	0	1	0	0	0	0	None	0	0	0	0	0	0		0	0	None	1	0	0	1	0	0	0	0	None	0	None	0
58	1	0	77.7	1.829	23	77.6	1	1	1105	40	0	1	12	1	12	1	Possible Raynaud's	1	ANA 1:80, low positive PM/Scl100	40	0	0	0	0	0	0	None	0	0	0	0	0	0		0	0	None	1	1	0	1	1	0	0	0	None	0	None	0
81	1	0	85.3	1.854	24	79.9	0	0	N/A	N/A	0	0	0	1	1	0	None	0	Not obtained	23	0	0	0	1	1	0	None	0	0	0	1	4	1	melanoma	0	0	None	0	0	0	0	0	0	0	0	None	0	None	1
74	0	1	58.5	1.525	25	45.5	1	1	182	146	0	1	4	1	6	1	Rash and hair loss	0	Negative	146	0	0	0	0	0	0	None	0	0	0	0	0	0		0	0	None	1	1	0	1	0	0	0	0	None	0	None	1
61	1	0	67.8	1.702	67.8	66.1	1	1	182	60	0	1	6	1	6	0	None	0	ANA 1:160	60	1	0	0	0	0	1	Prednisone	0	0	0	0	0	0		0	0	None	1	1	0	1	1	0	0	0	None	0	None	1
68	0	1	85.7	1.676	30	59.3	1	1	865	52	0	1	29	1	29	1	Dry mouth, dry eyes	1	PM/Scl100	62	1	0	0	0	0	1	Prednisone	0	0	0	0	0	0		0	0	None	1	0	1	1	0	0	0	0	None	0	None	0
67	1	0	99.8	1.778	31	73	1	1	115	46	0	1	60	1	60	0	None	0	Not obtained	161	0	0	0	0	0	0	None	0	0	0	0	0	1	CLL	0	0	None	1	1	0	1	0	0	0	0	None	0	None	1
69	1	0	124.5	1.778	39	73	1	1	865	46	0	0	0	1	144	1	Dry mouth, dysphagia	1	ANA 1:160, Scl70	46	0	0	0	0	0	1	Medrol Dose pack	0	0	0	0	0	1	Skin	0	0	None	1	1	1	0	1	0	0	0	None	0	None	1
82	1	0	52.2	1.651	19	61.5	1	1	28	268	0	1	1	1	1	0	None	1	ANA 1:640, PANCA, MPO	30	1	0	0	0	0	1	Prednisone and Rituximab	0	0	0	1	2.5	1	Prostate and Squamous Cell of Skin	0	1	Vasculitis	0	0	0	0	0	0	0	1	Prednisone and Rituximab	1	BAL 97% macrophages and TBBx AFOP	1
73	0	1	88	1.702	30	61.6	1	1	N/A	31	0	1	4	1	37	0	None	1	ANA 1:320	39	1	0	1	0	0	1	Prednisone,methotrexate,plaquenil	0	0	1	1	60	0		0	1	SLE	0	0	0	0	0	0	0	0	None	0	None	1
64	0	1	75.8	1.651	27	57	1	1	N/A	31	0	1	60	1	60	1	Pleuritic chest pain	0	ANA 1:80	215	0	0	0	0	0	0	None	0	0	0	0	0	0		1	0	None	1	1	0	0	1	0	0	0	None	0	None	0
70	1	0	68	1.676	24	63.8	1	1	1034	31	0	0	0	1	480	1	Dry mouth, dry eyes, weight loss	1	ANA 1:640	144	1	0	0	0	0	0	None	0	0	0	0	0	0		0	0	None	0	0	0	0	0	0	0	0	None	0	None	0
77	0	1	81.8	1.524	35	45.5	1	1	7382	75	0	1	62	1	62	1	Dry mouth, muscle fatigue	0	ANA 1:160	258	1	1	0	0	0	0	None	0	0	0	0	0	0		0	0	Possible Sarcoid	0	0	0	0	0	0	0	0	None	1	Prior surgical lung biopsy that was nondiagnostic	0
26	1	0	86.7	1.956	22	89.1	1	1	N/A	51	0	1	4	0	0	1	Dry eyes, joint pain	0	Negative	51	0	0	0	0	0	1	Imuran, Rituximab	0	0	0	0	0	0		0	0	None	1	1	0	0	1	0	0	0	None	1	BAL 64%lymphs and TBBx diffuse lymphocytic infiltration with reactive lymphoid follicles and focal loose granulomas-Dx GLILD	1
78	0	1	77.1	1.575	31	50.1	1	1	N/A	20	0	0	0	1	144	0	None	1	ANA 1:160, centromere	20	1	0	0	0	0	0	None	0	0	0	0	0	0		0	0	None	0	0	0	0	0	0	0	0	None	0	None	1
61	0	1	99.8	1.575	40	50.1	1	1	779	52	0	1	15	1	26	1	Malar rash, Raynaud's, dysphagia, dry eyes, joint pain	1	PL7, RNA polymerase III	27	1	1	0	1	0	0	None	0	0	0	1	31	0		0	0	None	1	1	0	1	0	0	0	0	None	1	BAL 11% lymphs, Cryobiopsy mild interstitial fibroelastosis	0
69	0	1	90.6	1.651	33	57	1	1	270	108	0	1	Unclear	0	0	1	Dry mouth	1	ANA>1:2560	189	0	0	0	0	0	0	None	0	0	0	1	24	0		0	0	None	1	0	1	0	0	0	0	0	None	0	None	0
59	0	1	58.5	1.549	24	47.8	1	1	8656	48	0	0	0	1	5	0	None	0	ANA 1:160	48	0	0	0	0	0	1	Prednisone	0	0	0	0	0	0		0	0	Sarcoidosis	0	0	0	0	0	0	0	0	None	1	Prior surgical lung biopsy that diagnosed sarcoidosis	0
70	0	1	108	1.702	37	61.6	1	1	132	414	0	1	60	1	60	1	Dry eyes and arthritis	1	ANA >1:2560, MPO, and RF	184	0	1	0	0	0	0	None	0	0	0	0	0	0		0	0	None	0	0	0	0	0	0	0	0	None	0	None	1
73	1	0	74.8	1.727	25	68.4	1	1	3333	936	0	1	3	1	3	1	Dry mouth, hyperpigmented rash	1	ANA 1:320	134	0	0	0	0	0	0	None	0	0	0	1	25	0		0	0	None	1	1	0	1	0	0	0	0	None	0	None	0
31	0	1	106.4	1.702	36	61.6	1	1	684	46	0	1	36	1	36	1	Dry mouth, Raynaud's	1	ANA 1:1280, ANCA 1:80	49	0	0	0	0	0	1	Prednisone and Cellcept	0	0	0	1	0	0		0	1	Unclassifiable	1	1	0	1	1	0	0	1	Cellcept	1	TBBx benign bronchial wall and peribronchial alveolar tissue	0
62	0	1	99	1.6	39	52	1	1	750	37	0	0	0	1	17	1	Dry mouth, dry eyes, dry hands, left hand pain	1	ANA 1:640	37	0	0	0	0	0	0	None	0	0	0	0	0	0		0	0	None	0	0	0	0	0	0	0	0	None	0	None	0
81	0	1	81.6	1.727	27	63.9	1	1	1158	364	0	1	120	1	22	1	Dry eyes	1	ANA 1:640	80	1	0	0	0	0	0	None	0	0	0	1	12	1	Breast	0	0	None	1	0	0	0	1	0	0	0	None	0	None	1
44	1	0	99.8	1.854	29	79.9	1	1	193	35	0	1	48	1	48	1	Dry mouth	0	Not obtained	35	0	0	0	0	0	0	None	0	0	0	1	56	0		0	0	None	0	Unknown antigen	0	0	0	1	0	0	None	0	None	0
77	0	1	101.2	1.651	37	57	1	1	143	687	0	1	188	1	188	1	Dry mouth, dry eyes	0	Negative	78	0	1	0	0	0	0	None	0	0	0	1	1	0		0	0	None	1	0	0	0	1	0	0	0	None	0	None	1
79	1	0	88.5	1.753	29	71	0	0	N/A	N/A	0	1	48	1	48	0	None	1	ANA 1:320	23	0	0	0	0	0	0	None	0	0	0	0	0	1	Prostate	0	0	None	0	0	0	0	0	0	0	0	None	1	edema with driable mucosa, thick secretions, partially obstructing bronchomalacia, BAL and TBBx done	1
64	0	1	78	1.6	30	52	1	1	569	149	0	1	60	1	60	1	Dry mouth, dry eyes, han d tightness	1	ANA 1:320, weak positive ENA	79	1	0	0	0	0	0	None	0	0	0	1	40	0		0	0	None	1	1	0	0	1	0	0	0	None	0	None	1
78	1	0	67.5	1.753	22	70	1	1	905	358	0	1	33	1	12	1	Oral ulcers	1	ANA 1:320	158	0	0	0	0	0	0	None	0	0	0	1	38	0		0	0	None	1	1	0	0	1	0	0	0	None	1	BAL 18% lymphocytes, TBBx without alveolar parenchyma, bronchial mucosa with focal histiocytic aggregates and fibroelastosis	1
40	0	1	117.3	1.702	40	61.6	1	1	0	44	0	1	2	1	11	1	Dry mouth, muscle weakness	1	ANA 1:320	71	1	1	0	0	0	0	None	0	0	0	1	25	1	Thyroid	0	1	Hashimoto's thyroiditis	1	1	0	1	0	0	0	0	None	1	BAL 8% lymphocytes, TBBx small fragments of bronchial mucosa and lung parenchyma	0
71	0	1	67	1.549	28	47.8	1	1	30	289	0	1	25	1	25	1	Dry mouth, dry eyes	0	ANA 1:160	99	0	0	0	0	0	0	None	0	0	0	0	0	0		0	0	None	1	1	0	0	0	0	1-humidifier	0	None	0	None	1
71	0	1	51	1.549	21	47.8	1	1	461	45	0	1	15	1	15	1	Dry mouth, dry eyes, possible muscle weakness	0	ANA 1:160	46	1	1	0	0	0	0	None	0	0	0	0	0	0		0	0	None	1	1	0	1	0	0	0	0	None	0	None	0
75	0	1	108	1.575	44	50	1	1	235	155	0	0	0	1	24	1	Dry mouth	0	Weak positive ENA	135	0	0	0	0	0	0	None	0	0	0	1	20	0		0	0	None	0	0	0	0	0	0	0	0	None	0	None	0
54	1	0	107	1.803	33	73	1	1	671	59	0	1	23	1	23	0	None	0	ANA 1:80	60	1	0	0	0	0	1	Cellcept and Prednisone	0	0	0	0	0	0		0	0	None	0	0	0	0	0	0	0	1	Myfortic and Prednisone	0	None	0
61	0	1	96	1.575	39	50	1	1	777	309	0	1	28	1	26	1	Mild skin tightening, mild finger puffiness, livedoid rash	1	PL7 and RNA polymerase III	47	1	1	0	1	0	0	None	0	0	0	1	22	0		0	0	None	1	1	0	1	0	0	0	0	None	0	None	1
76	0	1	72.5	1.4986	32	45.5	1	1	149	286	0	1	24	1	24	1	Dry mouth, dry eyes, puffy fingers, alopecia	1	ANA 1:640	303	1	1	0	0	0	0	None	0	0	0	0	0	0		0	0	None	0	0	0	0	0	0	0	0	None	1	BAL 12% lymphocytes, TBBx benign bronchial and alveolar parenchyma	0
47	0	1	83	1.6	32	52.4	1	1	382	231	0	1	34	1	34	1	Puffy fingers	1	ANA 1:320	268	1	0	0	0	0	1	Prednisone	0	0	0	1	22	0		0	0	None	1	0	1	1	1	0	0	1	Prednisone	0	None	1
78	0	1	80	1.676	28	57	1	1	0	121	0	1	24	0	0	0	None	1	ANA 1:640	52	0	0	0	0	0	0	None	0	0	0	0	0	0		0	0	None	1	1	0	0	1	0	0	0	None	0	None	0
69	1	0	88.9	1.865	26	79.9	1	1	1616	112	0	0	0	1	53	0	None	1	CCP	546	1	0	0	0	0	0	None	0	0	0	0	0	1	Basal cell carcinoma of left hand	0	0	None	1	1	0	1	1	0	0	0	None	0	None	1
66	0	1	92.9	1.676	33	59.3	1	1	34	86	0	1	24	1	48	1	Dry mouth	0	Negative	150	0	1	0	0	0	1	Prednisone and Cellcept	0	0	0	0	0	0		0	0	None	0	0	0	0	0	0	0	1	Prednisone and Cellcept	0	None	0
49	0	1	49	1.524	21	45.5	1	1	548	64	0	1	44	1	7	1	Dry mouth	1	Low positive PM/Scl100	72	0	0	0	0	0	0	None	0	0	0	0	0	0		0	0	None	0	0	0	0	0	0	0	0	None	0	None	1
71	1	0	90	1.854	26	79	1	1	117	40	0	1	22	1	22	1	Dry eyes	1	ANA 1:640, RNA polymerase III	76	0	0	0	0	0	0	None	0	0	0	0	0	0		0	0	None	1	1	1	1	0	0	0	0	None	0	None	1
63	0	1	55	1.702	19	61	1	1	96	72	0	1	48	1	35	1	Dry mouth, dry eyes, arthralgias, and myalgias	1	ANA 1:320, DsDNA 1:20	168	0	0	0	0	0	0	None	0	0	0	0	0	0		0	0	None	1	1	0	1	0	0	0	0	None	0	None	1
61	1	0	77	1.791	24	74	0	1	N/A	2	0	1	N/A	1	N/A	0	None	0	Not obtained	67	1	0	0	0	0	0	None	0	0	0	1	40	0		0	0	None	0	0	0	0	0	0	0	0	None	0	None	0
82	1	0	72	1.676	26	63	1	1	1336	17	0	1	44	1	44	0	None	1	ANA 1:320, PM/Scl100	17	0	0	0	0	0	0	None	0	0	0	0	0	0		0	0	None	0	0	0	0	0	0	0	0	None	0	None	0
69	0	1	78	1.549	33	47	1	1	812	1197	0	1	26	1	26	1	Dry mouth, dry eyes	1	ANA 1:320, RNP	64	0	0	0	0	0	0	None	0	0	0	1	15	0		0	0	None	1	0	0	1	0	0	0	0	None	0	None	0
[truncated: 256 more columns]
